# Supplementary material for: Emotion expression and cooperation under collective risks
Source: iScience. 2023 Sep 29;26(11):108063. doi: 10.1016/j.isci.2023.108063 (PMC10616387; doi:10.1016/j.isci.2023.108063)
Supplement: Data S1. Experimental data for Study 1 [file mmc2.csv]

emotion	decision1	decision2	decision3	decision4	decision5	decision6	decision7	decision8	decision9	decision10	ReachedAgreement
LowDemand	0	0	0	0	0	0	0	0	0	0	0
LowDemand	0	0	0	0	0	0	0	0	0	0	0
LowDemand	0	0	0	0	0	0	0	0	0	0	0
LowDemand	0	0	1	1	0	1	2	1	1	1	0
LowDemand	1	0	4	1	0	2	0	0	2	0	0
LowDemand	2	1	1	1	1	1	1	1	1	1	0
LowDemand	1	2	2	1	2	1	1	2	1	1	0
LowDemand	1	2	1	1	1	1	1	0	4	3	0
HighDemand	2	2	1	2	1	2	1	1	1	2	0
LowDemand	1	1	2	1	2	1	2	2	2	3	0
HighDemand	2	2	2	2	2	2	2	2	2	1	0
LowDemand	3	3	2	2	2	2	2	2	1	1	1
HighDemand	4	4	0	1	3	1	1	1	2	3	1
LowDemand	2	2	2	1	3	3	2	2	2	1	1
HighDemand	2	2	2	2	2	2	2	2	2	2	1
LowDemand	2	0	2	2	2	2	2	2	3	3	1
HighDemand	2	4	3	2	3	3	2	2	0	0	1
HighDemand	4	4	2	2	4	1	2	2	2	0	1
LowDemand	2	4	3	3	4	2	1	2	2	0	1
HighDemand	2	3	2	3	3	4	3	1	3	0	1
LowDemand	2	2	4	1	3	2	2	0	4	4	1
LowDemand	2	3	4	3	3	3	2	3	1	0	1
HighDemand	2	3	2	2	2	3	2	4	1	4	1
HighDemand	3	2	3	2	3	3	3	3	3	0	1
LowDemand	3	3	2	3	2	3	3	4	3	0	1
LowDemand	3	2	2	3	3	2	4	4	3	0	1
HighDemand	2	3	3	3	3	3	3	3	3	0	1
LowDemand	2	1	3	3	4	3	4	2	4	0	1
HighDemand	2	3	3	3	3	3	3	3	3	0	1
HighDemand	2	3	4	3	3	3	3	3	3	0	1
HighDemand	2	2	4	3	4	4	3	3	2	0	1
HighDemand	3	2	3	2	3	4	3	3	4	0	1
HighDemand	2	4	4	3	3	3	4	2	2	0	1
LowDemand	3	3	3	4	3	3	3	3	3	0	1
LowDemand	3	4	4	4	4	4	1	2	2	0	1
HighDemand	3	4	3	4	2	3	4	3	3	0	1
HighDemand	3	4	4	3	4	3	4	4	0	0	1
HighDemand	3	4	4	3	3	3	3	3	3	0	1
LowDemand	3	4	4	4	4	4	3	4	0	0	1
LowDemand	3	4	4	4	4	4	4	4	0	0	1
LowDemand	4	3	4	4	4	4	4	4	0	0	1
HighDemand	3	3	3	4	3	4	4	3	4	0	1
HighDemand	2	4	3	4	4	4	3	4	4	0	1
LowDemand	4	4	4	4	4	4	4	4	0	0	1
HighDemand	0	2	2	1	1	1	1	1	1	1	0
HighDemand	2	1	0	1	2	1	1	3	2	2	0
LowDemand	2	1	2	0	2	2	2	2	1	2	0
LowDemand	3	4	2	1	4	0	0	1	2	1	0
HighDemand	2	3	2	2	2	0	1	2	3	3	1
HighDemand	2	2	2	1	2	4	1	3	3	0	1
HighDemand	3	2	3	2	2	1	2	1	2	3	1
HighDemand	4	2	2	3	3	3	3	1	0	0	1
HighDemand	2	2	2	2	2	2	1	3	2	3	1
HighDemand	3	2	3	2	2	2	3	3	2	0	1
HighDemand	2	3	1	3	4	3	1	3	3	0	1
LowDemand	1	2	3	4	4	2	3	3	2	0	1
LowDemand	3	3	3	2	2	2	4	2	3	0	1
LowDemand	2	2	2	4	2	3	4	4	3	0	1
HighDemand	2	1	4	3	3	4	2	3	4	0	1
HighDemand	2	3	4	3	2	3	4	3	4	0	1
HighDemand	3	3	4	3	3	3	3	3	3	0	1
HighDemand	3	3	4	2	3	4	2	3	4	0	1
LowDemand	4	3	3	3	4	4	3	3	2	0	1
HighDemand	1	3	4	4	4	3	3	4	3	0	1
HighDemand	2	3	4	3	4	4	4	3	3	0	1
HighDemand	4	4	4	4	4	4	4	4	0	0	1
HighDemand	2	2	0	0	0	0	0	0	0	0	0
LowDemand	3	0	0	0	1	1	1	2	1	1	0
LowDemand	2	2	3	0	2	2	2	1	2	1	0
LowDemand	0	1	2	3	4	0	2	3	2	4	1
LowDemand	2	4	2	2	4	1	2	2	3	0	1
LowDemand	3	2	3	2	3	1	3	3	2	0	1
LowDemand	2	2	3	2	3	3	2	2	2	2	1
HighDemand	3	3	4	1	3	3	3	1	3	0	1
LowDemand	3	2	4	3	2	3	2	2	4	0	1
HighDemand	2	2	4	2	3	3	3	3	3	0	1
HighDemand	1	2	4	4	3	2	4	2	4	0	1
LowDemand	3	3	3	2	3	4	3	3	3	0	1
LowDemand	3	3	4	3	2	3	4	3	3	0	1
LowDemand	3	3	4	4	3	4	2	3	3	0	1
LowDemand	4	4	3	4	4	4	4	4	0	0	1
HighDemand	3	3	0	2	3	1	1	1	2	2	0
HighDemand	2	2	2	2	2	2	2	2	2	3	1
HighDemand	2	2	3	3	4	3	3	3	3	0	1
LowDemand	3	3	4	2	1	3	3	4	3	0	1
HighDemand	3	4	2	4	3	3	3	3	4	0	1
HighDemand	4	4	4	2	3	4	4	4	0	0	1
LowDemand	2	3	1	2	2	1	2	1	2	1	0
LowDemand	2	2	2	3	2	2	2	2	3	1	1
HighDemand	3	3	2	2	3	2	4	3	3	0	1
HighDemand	4	4	4	4	4	4	4	3	0	0	1
HighDemand	4	4	4	4	4	4	4	4	0	0	1
LowDemand	2	4	4	3	4	4	3	4	4	0	1
