# Supplementary material for: Emotion expression and cooperation under collective risks
Source: iScience. 2023 Sep 29;26(11):108063. doi: 10.1016/j.isci.2023.108063 (PMC10616387; doi:10.1016/j.isci.2023.108063)
Supplement: Data S2. Experimental data for Study 2 [file mmc3.csv]

emotion	decision1	decision2	decision3	decision4	decision5	decision6	decision7	decision8	decision9	decision10	participant_emotion1	participant_emotion2	participant_emotion3	participant_emotion4	participant_emotion5	participant_emotion6	participant_emotion7	participant_emotion8	participant_emotion9	participant_emotion10	AgreementReached	GDemanding	GFair	GPositive	ParticipantJoy	ParticipantAnger	ParticipantRegret	ParticipantSadness	ParticipantNeutral
HighThreshold	0	0	0	0	0	0	0	0	0	0	Joy	Joy	Joy	Joy	Joy	Joy	Joy	Joy	Joy	Joy	0	2.46209013972915	2.81746747926319	-2.47848822124444	10	0	0	0	0
HighThreshold	1	1	1	1	2	0	0	0	0	0	Neutral	Joy	Joy	Joy	Neutral	Neutral	Neutral	Neutral	Neutral	Neutral	0	1.93665762961419	-1.0199975422542	-2.16248184879732	3	0	0	0	7
HighThreshold	4	4	4	0	0	0	0	0	0	0	Neutral	Regret	Anger	Neutral	Neutral	Neutral	Neutral	Neutral	Neutral	Neutral	0	-.533823872453641	-2.57237057114054	1.59556436867638	0	1	1	0	8
HighThreshold	2	4	2	0	0	0	1	0	1	2	Joy	Neutral	Anger	Neutral	Neutral	Neutral	Neutral	Neutral	Neutral	Neutral	0	.902944930361366	-.116706310000375	-1.27222792093248	1	1	0	0	8
HighThreshold	2	2	2	1	1	0	0	0	0	4	Joy	Neutral	Regret	Regret	Regret	Neutral	Neutral	Neutral	Neutral	Regret	0	.571365596318848	-.157765938578259	-1.16629534210812	1	0	4	0	5
HighThreshold	2	1	3	1	1	0	4	0	1	0	Neutral	Neutral	Neutral	Neutral	Neutral	Neutral	Neutral	Neutral	Neutral	Neutral	0	-1.20959046240258	-1.93548410030528	-.317662307457548	0	0	0	0	10
HighThreshold	2	2	0	2	1	0	2	1	2	2	Joy	Neutral	Neutral	Joy	Sadness	Neutral	Joy	Joy	Joy	Sadness	0	.668655767042054	-.40507537325237	-1.60397857447711	5	0	0	2	3
HighThreshold	2	3	1	2	2	0	3	1	1	1	Neutral	Anger	Anger	Neutral	Anger	Anger	Anger	Neutral	Neutral	Anger	0	.195348136074835	-.814379485639414	-1.03710501663759	0	6	0	0	4
HighThreshold	4	4	0	4	0	4	0	0	0	0	Anger	Anger	Anger	Joy	Neutral	Anger	Neutral	Neutral	Neutral	Neutral	0	.0986876210533398	-.742186868613724	-.877964209059604	1	4	0	0	5
HighThreshold	2	0	1	4	2	1	3	2	2	0	Neutral	Neutral	Neutral	Joy	Neutral	Neutral	Neutral	Joy	Joy	Anger	0	.779834475908366	-1.66513330258997	-.659433150787109	3	1	0	0	6
HighThreshold	2	2	2	1	2	2	2	1	2	1	Neutral	Neutral	Neutral	Neutral	Neutral	Neutral	Neutral	Neutral	Neutral	Neutral	0	.591273839414533	.589566500715921	-.484674208131701	0	0	0	0	10
HighThreshold	3	1	0	4	1	2	0	3	1	2	Neutral	Neutral	Neutral	Joy	Neutral	Neutral	Joy	Joy	Regret	Neutral	0	.797585346642518	.28183963031939	-.0412359899647792	3	0	1	0	6
HighThreshold	2	2	2	0	3	2	2	2	0	3	Neutral	Joy	Neutral	Joy	Joy	Neutral	Joy	Joy	Joy	Anger	0	.832153183552468	.20053892822485	-2.48027772813971	6	1	0	0	3
HighThreshold	2	2	2	2	2	2	2	2	2	0	Neutral	Neutral	Neutral	Joy	Neutral	Neutral	Joy	Joy	Joy	Sadness	0	.264015182157042	-.240924111107496	-2.75735742423468	4	0	0	1	5
HighThreshold	2	2	2	2	2	2	2	2	2	0	Neutral	Joy	Joy	Regret	Neutral	Neutral	Neutral	Joy	Neutral	Neutral	0	-.939923449153425	-.0601147341885841	-.455231067070079	3	0	1	0	6
HighThreshold	1	2	3	1	2	2	1	3	2	1	Neutral	Neutral	Anger	Regret	Neutral	Neutral	Anger	Joy	Joy	Neutral	0	.725496097469849	.19804404623711	-.787313047506163	2	2	1	0	5
HighThreshold	1	1	3	1	2	1	3	1	2	3	Neutral	Neutral	Anger	Anger	Sadness	Neutral	Anger	Anger	Sadness	Sadness	0	1.16426906562837	-.762583587760308	-.180983032956914	0	4	0	3	3
HighThreshold	2	3	1	2	2	0	2	3	1	2	Neutral	Sadness	Neutral	Neutral	Sadness	Neutral	Anger	Joy	Neutral	Anger	0	1.94639950598774	-.667117186354934	-.645456074468635	1	2	0	2	5
HighThreshold	4	2	0	2	2	0	0	1	4	4	Neutral	Anger	Neutral	Neutral	Anger	Neutral	Neutral	Joy	Joy	Anger	0	1.29219165194944	-2.16900210193013	-1.49940294677385	2	3	0	0	5
HighThreshold	2	2	4	0	2	3	1	1	2	2	Neutral	Neutral	Regret	Joy	Sadness	Regret	Neutral	Joy	Joy	Neutral	0	1.26597900870239	-1.32254441288028	-1.48395747489628	3	0	2	1	4
HighThreshold	2	2	3	4	2	2	2	2	0	0	Joy	Neutral	Neutral	Joy	Neutral	Neutral	Joy	Joy	Joy	Neutral	0	.659632856990054	.728339318594358	.162973662359766	5	0	0	0	5
HighThreshold	3	2	0	1	3	1	4	2	1	2	Sadness	Sadness	Anger	Joy	Sadness	Sadness	Neutral	Neutral	Neutral	Neutral	0	1.46972281953914	1.49042467354225	-2.21986107476227	1	1	0	4	4
HighThreshold	2	2	2	2	2	2	2	2	2	2	Sadness	Joy	Sadness	Joy	Sadness	Anger	Neutral	Joy	Joy	Regret	1	.235180814716921	.196469254029127	-1.13430099757949	4	1	1	3	1
HighThreshold	2	2	2	0	2	2	4	0	3	3	Neutral	Neutral	Neutral	Joy	Neutral	Neutral	Anger	Joy	Joy	Anger	1	1.17797713578072	-1.12234590085947	.30797517371984	3	2	0	0	5
HighThreshold	2	2	2	2	2	2	2	2	2	2	Joy	Neutral	Neutral	Joy	Neutral	Neutral	Neutral	Joy	Joy	Neutral	1	-.773602005399079	1.05876349265758	1.32030498486817	4	0	0	0	6
HighThreshold	2	1	2	3	3	3	1	3	2	0	Anger	Neutral	Neutral	Joy	Anger	Neutral	Anger	Neutral	Joy	Neutral	1	-.166848298743106	-.00935411802072667	-.0478447770578902	2	3	0	0	5
HighThreshold	2	2	2	3	2	2	3	2	1	1	Neutral	Neutral	Neutral	Joy	Neutral	Neutral	Joy	Joy	Joy	Neutral	1	-.966864504395188	.547935473079769	-.593210381131132	4	0	0	0	6
HighThreshold	2	2	2	2	2	2	3	2	2	1	Joy	Neutral	Neutral	Joy	Anger	Neutral	Neutral	Joy	Joy	Neutral	1	.0558925297307519	.75871455188183	-1.56002077072782	4	1	0	0	5
HighThreshold	2	2	2	2	2	2	2	2	2	2	Neutral	Neutral	Joy	Joy	Neutral	Neutral	Neutral	Joy	Joy	Neutral	1	-.150072147785139	-.264716934702575	-.297930345209321	4	0	0	0	6
HighThreshold	2	3	2	3	1	2	3	2	1	1	Neutral	Anger	Anger	Joy	Sadness	Sadness	Neutral	Joy	Joy	Anger	1	.0592188249955483	-.841080570486159	-1.54953892878389	3	3	0	2	2
HighThreshold	2	2	2	2	2	2	2	2	2	2	Joy	Neutral	Anger	Joy	Neutral	Neutral	Neutral	Joy	Joy	Anger	1	1.19797416816089	.290106423680267	-.761869195625591	4	2	0	0	4
HighThreshold	2	4	1	2	2	1	3	0	2	3	Joy	Neutral	Neutral	Joy	Regret	Neutral	Joy	Joy	Joy	Neutral	1	.743967399763521	-1.01509389235812	-1.53425503593954	5	0	1	0	4
HighThreshold	2	2	2	2	2	2	2	2	2	2	Neutral	Sadness	Sadness	Joy	Neutral	Neutral	Neutral	Joy	Joy	Neutral	1	.796548545980074	.423554901839603	1.85723111078529	3	0	0	2	5
HighThreshold	4	4	4	4	4	0	0	0	0	0	Neutral	Neutral	Neutral	Neutral	Neutral	Neutral	Neutral	Neutral	Neutral	Neutral	1	.62486818241509	-.655211015252055	-.177147993021678	0	0	0	0	10
HighThreshold	2	2	2	2	2	3	2	3	2	1	Neutral	Anger	Anger	Joy	Anger	Anger	Sadness	Joy	Joy	Joy	1	.0697975796367648	.0730270644027372	-1.11522421750561	4	4	0	1	1
HighThreshold	1	4	2	3	2	1	4	2	1	2	Sadness	Joy	Anger	Neutral	Joy	Neutral	Regret	Sadness	Neutral	Neutral	1	-1.35498875894555	1.29888265469853	.594036975564882	2	1	1	2	4
HighThreshold	2	2	2	3	3	3	3	2	2	0	Joy	Joy	Joy	Joy	Joy	Joy	Joy	Joy	Joy		1	.625650492372124	-.20135714504979	-1.64988897573417	9	0	0	0	0
HighThreshold	1	2	3	2	3	3	3	2	3	0	Joy	Joy	Joy	Joy	Joy	Joy	Joy	Joy	Joy		1	-.84739056458498	1.23563521603908	1.29381766946602	9	0	0	0	0
HighThreshold	3	3	2	2	3	2	2	3	2	0	Neutral	Neutral	Neutral	Neutral	Neutral	Neutral	Neutral	Neutral	Neutral		1	-1.99622962522191	.17997616435385	-.689370483836851	0	0	0	0	9
HighThreshold	2	4	3	2	2	2	2	2	2	1	Neutral	Neutral	Sadness	Joy	Neutral	Neutral	Sadness	Joy	Joy	Neutral	1	-.129458037917454	.760288459680446	.310139706713384	3	0	0	2	5
HighThreshold	2	2	3	3	2	2	4	0	2	2	Joy	Regret	Neutral	Joy	Sadness	Anger	Anger	Joy	Joy	Sadness	1	.2736188973875	-1.20396760963328	-.339301959160088	4	2	1	2	1
HighThreshold	3	3	2	4	2	3	1	2	2	0	Sadness	Anger	Anger	Joy	Anger	Anger	Anger	Neutral	Joy		1	-.772040797054303	-.82838298471678	-.743685609918783	2	5	0	1	1
HighThreshold	2	2	3	3	2	3	3	2	2	0	Neutral	Regret	Anger	Joy	Anger	Sadness	Neutral	Joy	Joy		1	-1.99809598845457	-.133945723584313	-1.91207931477813	3	2	1	1	2
HighThreshold	2	2	2	2	2	2	3	2	3	2	Anger	Sadness	Anger	Joy	Anger	Anger	Anger	Joy	Joy	Anger	1	.63921869320148	.740543494606582	-1.29325433299615	3	6	0	1	0
HighThreshold	1	2	4	1	1	1	1	3	4	4	Neutral	Neutral	Sadness	Neutral	Neutral	Neutral	Regret	Neutral	Neutral	Neutral	1	-.358525408483354	.151465747397346	-1.34883137052442	0	0	1	1	8
HighThreshold	2	4	2	2	2	0	2	3	2	3	Joy	Neutral	Neutral	Joy	Neutral	Neutral	Neutral	Joy	Joy	Neutral	1	-.111021801529279	1.01245305810002	.554267912519039	4	0	0	0	6
HighThreshold	3	4	2	1	3	1	2	3	3	0	Neutral	Sadness	Anger	Joy	Regret	Neutral	Sadness	Joy	Joy		1	1.78498807199448	.503066223630545	.375253222381813	3	1	1	2	2
HighThreshold	2	2	3	2	2	4	1	4	0	2	Anger	Sadness	Sadness	Joy	Sadness	Sadness	Sadness	Joy	Regret	Sadness	1	1.08554668300091	-.824180950745551	-.622148082608332	2	1	1	6	0
HighThreshold	3	4	2	4	1	2	2	2	0	3	Sadness	Sadness	Joy	Joy	Sadness	Neutral	Neutral	Joy	Joy	Sadness	1	-.362419658663722	-1.74611189406018	.546180036627367	4	0	0	4	2
HighThreshold	3	4	1	2	3	2	3	2	3	0	Anger	Sadness	Regret	Joy	Anger	Sadness	Anger	Joy	Joy		1	1.80821349845897	.761833849946244	-2.03631480284702	3	3	1	2	0
HighThreshold	2	2	2	3	3	3	2	2	2	2	Neutral	Sadness	Neutral	Joy	Anger	Anger	Neutral	Joy	Joy	Neutral	1	.0297100470773866	.0226646578414445	.138683171752683	3	2	0	1	4
HighThreshold	3	4	2	2	4	1	2	3	2	0	Neutral	Joy	Joy	Regret	Anger	Joy	Joy	Neutral	Joy		1	-.123600976529777	1.20553206978012	.551044146120285	5	1	1	0	2
HighThreshold	4	4	2	2	4	0	2	2	3	0	Neutral	Neutral	Neutral	Joy	Neutral	Joy	Neutral	Joy	Joy		1	.651685265537803	-1.03661363015037	.247921286254429	4	0	0	0	5
HighThreshold	4	4	3	2	3	2	3	1	1	0	Neutral	Regret	Neutral	Joy	Neutral	Regret	Neutral	Joy	Neutral		1	-.0236586148527772	-.495700056402778	.0201962729356449	2	0	2	0	5
HighThreshold	1	2	3	3	3	2	3	3	3	0	Neutral	Neutral	Neutral	Joy	Anger	Anger	Neutral	Joy	Joy		1	-1.21568019199636	.537115714279976	-.345269823642938	3	2	0	0	4
HighThreshold	2	2	3	2	4	2	2	2	2	2	Neutral	Neutral	Regret	Joy	Neutral	Neutral	Neutral	Neutral	Joy	Neutral	1	.480212183206085	-.458016415583744	-.514094812269397	2	0	1	0	7
HighThreshold	2	4	3	4	3	1	4	0	2	0	Neutral	Sadness	Anger	Joy	Anger	Sadness	Regret	Joy	Joy		1	.808332466684337	.0772234650639869	.836431772432373	3	2	1	2	1
HighThreshold	3	3	2	3	3	2	2	3	2	0	Joy	Sadness	Sadness	Joy	Neutral	Neutral	Neutral	Joy	Joy		1	-.661359157069297	.894477421144612	.305288807792733	4	0	0	2	3
HighThreshold	4	4	0	1	3	2	1	4	2	2	Neutral	Neutral	Neutral	Neutral	Neutral	Anger	Anger	Joy	Neutral	Anger	1	2.44428604256898	-.0853073124832867	-.482445452378975	1	3	0	0	6
HighThreshold	3	3	2	3	3	3	2	2	3	0	Neutral	Neutral	Sadness	Joy	Anger	Sadness	Sadness	Joy	Joy		1	.147182154271632	-.571884403306615	-.774361903147934	3	1	0	3	2
HighThreshold	4	2	2	3	4	3	1	0	1	4	Neutral	Joy	Joy	Joy	Joy	Sadness	Joy	Joy	Anger	Anger	1	.415027343185735	.368162674446951	-.713055105387293	6	2	0	1	1
HighThreshold	2	2	4	2	3	3	4	3	1	0	Neutral	Neutral	Sadness	Neutral	Sadness	Anger	Sadness	Neutral	Joy		1	.805618731421553	-.0636742838565881	.635562890520397	1	1	0	3	4
HighThreshold	2	4	2	4	0	2	3	1	2	4	Neutral	Neutral	Neutral	Neutral	Regret	Neutral	Joy	Regret	Sadness	Neutral	1	.52535717326618	1.19132883588638	-1.1224353567816	1	0	2	1	6
HighThreshold	2	4	3	2	3	2	3	2	3	0	Neutral	Neutral	Neutral	Neutral	Neutral	Neutral	Neutral	Joy	Joy		1	.138508910119096	.892772305775217	.103332411304275	2	0	0	0	7
HighThreshold	2	3	1	2	3	2	4	4	4	0	Neutral	Anger	Neutral	Joy	Neutral	Anger	Neutral	Joy	Joy		1	.615625895865749	-1.42423470100715	-1.0223246994817	3	2	0	0	4
HighThreshold	2	4	4	2	3	1	4	1	4	0	Joy	Neutral	Sadness	Joy	Neutral	Neutral	Sadness	Joy	Joy		1	.062380504370835	.947101050819649	1.19662899407979	4	0	0	2	3
HighThreshold	2	2	4	0	2	3	3	3	2	4	Neutral	Neutral	Sadness	Regret	Neutral	Neutral	Neutral	Joy	Regret	Neutral	1	-1.00304780276508	-.186902958305082	-.744078773294193	1	0	2	1	6
HighThreshold	1	4	2	3	4	2	4	4	1	0	Neutral	Sadness	Joy	Joy	Sadness	Joy	Sadness	Sadness	Joy		1	.0676649887020162	-1.30922914229933	1.54129885353942	4	0	0	4	1
HighThreshold	3	2	4	1	3	3	4	2	3	0	Neutral	Sadness	Neutral	Regret	Neutral	Anger	Neutral	Joy	Joy		1	-1.14843599758953	.495971862548173	.195753312298901	2	1	1	1	4
HighThreshold	4	4	0	4	4	2	0	4	4	0	Sadness	Anger	Neutral	Neutral	Anger	Regret	Neutral	Sadness	Joy		1	.337049106805232	-3.00045847442397	.184355314583182	1	2	1	2	3
HighThreshold	2	3	2	3	3	4	2	4	3	0	Joy	Neutral	Neutral	Joy	Neutral	Regret	Neutral	Neutral	Joy		1	.548296018457905	.0218688793169656	-.585984184980106	3	0	1	0	5
HighThreshold	2	4	1	2	4	3	3	4	4	0	Regret	Anger	Neutral	Joy	Regret	Anger	Sadness	Joy	Joy		1	1.01253959850002	.579322749185286	-1.26974832195012	3	2	2	1	1
HighThreshold	3	2	4	4	2	3	4	2	3	0	Neutral	Joy	Sadness	Joy	Neutral	Joy	Joy	Neutral	Joy		1	-.0176105773206537	.471215200228659	.354377413928742	5	0	0	1	3
HighThreshold	3	4	3	3	3	2	3	3	3	0	Sadness	Neutral	Neutral	Joy	Neutral	Neutral	Neutral	Joy	Joy		1	3.16034204592838	1.83815194315369	2.64513547735797	3	0	0	1	5
HighThreshold	2	4	2	3	3	3	4	3	4	0	Neutral	Sadness	Neutral	Joy	Neutral	Neutral	Neutral	Joy	Joy		1	-.173604425155313	.84220012862982	.390448074437113	3	0	0	1	5
HighThreshold	3	3	4	1	2	3	4	4	4	0	Joy	Joy	Neutral	Joy	Sadness	Sadness	Joy	Joy	Joy		1	2.59826602925306	1.02243828628464	1.13872625594964	6	0	0	2	1
HighThreshold	2	4	2	4	4	3	1	4	4	0	Neutral	Joy	Neutral	Joy	Anger	Neutral	Regret	Neutral	Joy		1	1.17940856494549	-1.62010622079087	-.828971906347062	3	1	1	0	4
HighThreshold	4	3	3	3	2	3	3	3	4	0	Anger	Neutral	Neutral	Joy	Regret	Neutral	Neutral	Neutral	Joy		1	-.522683595127642	-.80900317039068	.0499193686344798	2	1	1	0	5
HighThreshold	3	4	3	2	4	2	3	4	4	0	Joy	Neutral	Joy	Joy	Joy	Sadness	Joy	Joy	Joy		1	-.988217420520215	.978125471254362	.143802405717762	7	0	0	1	1
HighThreshold	4	2	4	3	1	4	4	4	3	0	Neutral	Neutral	Neutral	Neutral	Neutral	Neutral	Neutral	Neutral	Neutral		1	.384337200411561	.582225301852198	.792906152131168	0	0	0	0	9
HighThreshold	2	2	3	3	4	4	4	4	4	0	Neutral	Neutral	Joy	Joy	Regret	Neutral	Joy	Joy	Joy		1	-1.16288507658513	-.762106430629711	.101333030825591	5	0	1	0	3
HighThreshold	4	4	2	3	4	3	3	4	3	0	Anger	Regret	Neutral	Joy	Anger	Regret	Anger	Neutral	Joy		1	-.562938340995451	-.807558489736132	-.0117541944754687	2	3	2	0	2
HighThreshold	2	3	3	4	4	4	3	4	4	0	Neutral	Joy	Neutral	Joy	Neutral	Anger	Sadness	Neutral	Joy		1	-.339646522610149	-1.4666049219369	.147231309208109	3	1	0	1	4
HighThreshold	2	3	4	4	4	3	4	4	4	0	Joy	Joy	Joy	Neutral	Neutral	Neutral	Neutral	Neutral	Neutral		1	-.193544318975493	-.391229317350072	2.00722537256077	3	0	0	0	6
HighThreshold	4	4	4	4	4	4	4	4	0	0	Joy	Anger	Anger	Joy	Joy	Anger	Joy	Joy			1	.986568679888851	.576853115098229	.770710830432776	5	3	0	0	0
HighThreshold	4	4	4	4	4	4	4	4	0	0	Joy	Neutral	Sadness	Joy	Sadness	Anger	Regret	Joy			1	-.667712116062065	-1.20304415048363	.116429532842918	3	1	1	2	1
HighThreshold	4	4	4	4	4	4	4	4	0	0	Neutral	Neutral	Neutral	Neutral	Neutral	Neutral	Neutral	Neutral			1	-.650561836143873	-1.85882328081156	-.935685336594464	0	0	0	0	8
HighThreshold	4	4	4	4	4	4	4	4	0	0	Joy	Joy	Joy	Joy	Joy	Joy	Joy	Joy			1	2.1452911062148	-1.36643920530208	2.49224332411675	8	0	0	0	0
HighThreshold	2	2	2	1	2	2	2	3	2	2	Neutral	Neutral	Sadness	Joy	Neutral	Neutral	Anger	Joy	Joy	Anger	1	.349056059203949	.786713959165564	-.29194717619779	3	2	0	1	4
HighThreshold	2	4	2	2	3	0	4	3	2	0	Neutral	Neutral	Joy	Neutral	Neutral	Anger	Joy	Joy	Joy		1	.00796624765013282	1.29527137683642	-.58399414923622	4	1	0	0	4
HighThreshold	2	2	2	2	2	1	4	4	1	2	Sadness	Neutral	Anger	Joy	Sadness	Joy	Joy	Joy	Joy	Joy	1	2.07107449941408	.781363888872472	.509249014720924	6	1	0	2	1
HighThreshold	2	4	2	3	3	3	2	2	2	0	Joy	Neutral	Neutral	Joy	Neutral	Neutral	Neutral	Neutral	Neutral		1	-.916570812066004	-.117093827202812	.250029289696839	2	0	0	0	7
HighThreshold	4	4	3	2	4	3	1	1	2	0	Neutral	Regret	Sadness	Joy	Sadness	Anger	Neutral	Neutral	Joy		1	1.16689806558606	-1.92153994094383	-1.12108649458541	2	1	1	2	3
HighThreshold	4	4	2	2	2	2	3	2	3	0	Neutral	Neutral	Neutral	Joy	Sadness	Neutral	Sadness	Joy	Joy		1	-.141323921911	.0204483105199278	.314640633317345	3	0	0	2	4
HighThreshold	4	4	4	4	4	4	4	4	0	0	Neutral	Joy	Joy	Joy	Anger	Anger	Neutral	Joy			1	-.257726403643911	1.76687210823163	.765617181535064	4	2	0	0	2
LowThreshold	0	0	0	0	0	0	0	0	0	0	Joy	Joy	Joy	Joy	Joy	Joy	Joy	Joy	Joy	Joy	0	.0530676026941818	.9376083304112	-.121929140702582	10	0	0	0	0
LowThreshold	0	2	1	0	2	0	0	0	0	0	Joy	Joy	Joy	Joy	Sadness	Neutral	Joy	Joy	Joy	Neutral	0	-1.56789226063072	-.417346844335541	.715997811153863	7	0	0	1	2
LowThreshold	1	1	1	1	0	0	0	1	0	0	Neutral	Neutral	Neutral	Neutral	Neutral	Neutral	Joy	Neutral	Joy	Neutral	0	-2.46189162195906	-.123116768894791	-2.28990349165791	2	0	0	0	8
LowThreshold	2	2	2	2	0	0	0	0	0	0	Joy	Joy	Joy	Joy	Joy	Joy	Joy	Joy	Joy	Joy	0	1.10457282790188	2.0127589654828	-2.19712367639646	10	0	0	0	0
LowThreshold	0	0	0	0	0	0	4	4	0	4	Neutral	Neutral	Neutral	Neutral	Neutral	Neutral	Neutral	Neutral	Neutral	Neutral	0	-1.70400604730925	-.144129244461083	-.554563622612838	0	0	0	0	10
LowThreshold	2	2	2	0	4	2	0	0	0	0	Joy	Neutral	Anger	Joy	Regret	Anger	Neutral	Joy	Joy	Anger	0	1.60939103279854	-.580082864082347	.658843207589172	4	3	1	0	2
LowThreshold	0	0	4	0	3	4	0	2	0	0	Neutral	Neutral	Neutral	Joy	Neutral	Neutral	Neutral	Joy	Neutral	Neutral	0	-.819053558413129	-.162884680379526	-.667107958137331	2	0	0	0	8
LowThreshold	1	2	1	2	2	2	0	0	1	2	Regret	Neutral	Sadness	Joy	Anger	Anger	Regret	Regret	Joy	Anger	0	-1.5788518338747	.03013122558257	1.08418052307919	2	3	3	1	1
LowThreshold	1	2	0	1	2	2	1	1	2	2	Neutral	Joy	Neutral	Joy	Neutral	Neutral	Neutral	Joy	Joy	Neutral	0	-.630192446609759	-.550360342779949	.583283207261554	4	0	0	0	6
LowThreshold	2	3	2	1	2	0	0	0	2	2	Joy	Joy	Sadness	Joy	Neutral	Neutral	Neutral	Neutral	Joy	Neutral	0	1.34764201374793	.196829363600739	-1.55265772828501	4	0	0	1	5
LowThreshold	2	2	2	2	2	0	0	1	2	1	Sadness	Neutral	Anger	Joy	Anger	Neutral	Neutral	Joy	Joy	Sadness	0	-.455151718277162	-1.39942304609369	-.164815617897342	3	2	0	2	3
LowThreshold	2	2	2	0	2	0	3	2	2	0	Neutral	Neutral	Anger	Joy	Joy	Joy	Anger	Joy	Joy	Joy	0	.179338027894119	-.86130184665852	-.307793269763847	6	2	0	0	2
LowThreshold	2	4	1	1	1	1	4	1	0	0	Neutral	Neutral	Neutral	Neutral	Neutral	Neutral	Neutral	Neutral	Neutral	Neutral	0	-1.76879400743491	.832506055590469	-.279782607700981	0	0	0	0	10
LowThreshold	2	2	2	1	2	1	2	0	2	1	Sadness	Joy	Joy	Joy	Neutral	Joy	Joy	Neutral	Joy	Joy	0	.702867228433486	1.31062618935041	1.19141151962325	7	0	0	1	2
LowThreshold	3	2	4	0	2	4	0	0	0	0	Sadness	Neutral	Anger	Joy	Joy	Anger	Neutral	Joy	Neutral	Neutral	0	.90765458474784	-1.28048322207528	.306835484316759	3	2	0	1	4
LowThreshold	0	2	4	0	2	3	2	3	0	0	Neutral	Joy	Anger	Regret	Joy	Sadness	Joy	Joy	Regret	Joy	0	-.454727548716223	-.249168179052374	1.77497222190681	5	1	2	1	1
LowThreshold	2	2	0	0	4	2	2	0	0	4	Joy	Anger	Anger	Joy	Sadness	Anger	Regret	Neutral	Joy	Regret	0	-.829528690009501	-1.46672017868407	.682620341136925	3	3	2	1	1
LowThreshold	4	4	2	1	2	1	1	0	1	1	Neutral	Sadness	Neutral	Neutral	Neutral	Neutral	Neutral	Neutral	Neutral	Neutral	0	-1.52515113472193	-.23138064734116	.454979754534597	0	0	0	1	9
LowThreshold	2	1	2	3	3	1	2	0	2	1	Sadness	Joy	Sadness	Joy	Sadness	Neutral	Neutral	Joy	Joy	Sadness	0	.288018920569926	.196010573962397	.360287113124964	4	0	0	4	2
LowThreshold	2	4	3	1	2	1	2	1	1	0	Neutral	Neutral	Anger	Regret	Anger	Neutral	Joy	Joy	Joy	Joy	0	1.01900258500623	-.100432077037469	-.331695039129063	4	2	1	0	3
LowThreshold	3	2	3	1	2	3	1	2	0	0	Regret	Joy	Joy	Neutral	Neutral	Joy	Joy	Joy	Joy	Neutral	0	1.14163688182798	-.0134841055097807	.513775206980088	6	0	1	0	3
LowThreshold	1	0	3	2	1	2	2	2	3	2	Joy	Joy	Neutral	Joy	Regret	Joy	Joy	Joy	Joy	Regret	0	-1.52197928447271	-.453757676029044	-1.66275690759757	7	0	2	0	1
LowThreshold	4	4	0	3	3	3	1	0	0	0	Sadness	Anger	Regret	Joy	Anger	Anger	Anger	Joy	Joy	Joy	0	1.54184906476867	.0586553412591521	.583484811275656	4	4	1	1	0
LowThreshold	2	4	3	3	0	2	0	2	2	0	Neutral	Sadness	Anger	Joy	Neutral	Neutral	Neutral	Neutral	Joy	Neutral	0	1.29037188799733	-1.38944312974236	.0840354536967508	2	1	0	1	6
LowThreshold	2	2	2	2	2	2	2	2	2	0	Sadness	Anger	Neutral	Joy	Anger	Anger	Sadness	Joy	Joy	Anger	0	-1.26249362214803	-.0388259781140978	1.07501940566945	3	4	0	2	1
LowThreshold	2	2	2	2	2	2	2	2	1	2	Joy	Neutral	Anger	Joy	Neutral	Anger	Neutral	Joy	Joy	Anger	0	.572349817114412	.10765245795796	.516381296365585	4	3	0	0	3
LowThreshold	2	2	2	2	2	2	2	2	2	2	Joy	Sadness	Sadness	Joy	Anger	Sadness	Anger	Joy	Joy	Anger	1	-1.0589280314124	-1.09013564102539	1.38430234954551	4	3	0	3	0
LowThreshold	2	2	2	2	2	2	2	2	2	2	Sadness	Sadness	Sadness	Joy	Sadness	Anger	Sadness	Joy	Joy	Anger	1	-.764531912522486	-.485785915569276	1.70442600457716	3	2	0	5	0
LowThreshold	2	2	2	2	2	2	2	2	2	2	Neutral	Neutral	Neutral	Joy	Neutral	Sadness	Neutral	Joy	Joy	Sadness	1	.138589252179444	.896499748949535	.316983954429864	3	0	0	2	5
LowThreshold	2	2	2	2	2	2	2	2	2	2	Sadness	Neutral	Neutral	Joy	Sadness	Neutral	Sadness	Joy	Joy	Sadness	1	.201862213294499	.021725911413016	.946755279896749	3	0	0	4	3
LowThreshold	2	2	2	2	2	2	2	2	2	2	Joy	Neutral	Neutral	Joy	Sadness	Neutral	Sadness	Joy	Joy	Sadness	1	.166097184058451	.139379895920302	-.438355868355384	4	0	0	3	3
LowThreshold	2	2	2	2	2	2	2	2	4	0	Joy	Neutral	Neutral	Joy	Neutral	Neutral	Joy	Joy	Joy	Anger	1	-1.4422535436313	1.08958086719936	1.28354527718288	5	1	0	0	4
LowThreshold	4	4	2	2	2	2	0	0	2	2	Neutral	Neutral	Neutral	Neutral	Neutral	Neutral	Neutral	Neutral	Neutral	Neutral	1	.765894320685453	.430942762155509	-.260389501363743	0	0	0	0	10
LowThreshold	2	2	4	0	2	3	1	2	2	2	Joy	Neutral	Neutral	Regret	Joy	Neutral	Neutral	Joy	Joy	Neutral	1	-.777134896903949	.675384055884022	.800329045214537	4	0	1	0	5
LowThreshold	2	2	2	2	2	2	2	2	2	2	Joy	Anger	Anger	Joy	Anger	Anger	Joy	Joy	Joy	Anger	1	.115193627025948	-2.15943155819187	1.03711980952038	5	5	0	0	0
LowThreshold	0	4	0	4	0	4	0	4	0	4	Neutral	Neutral	Neutral	Neutral	Neutral	Neutral	Neutral	Neutral	Neutral	Neutral	1	-.380673548861173	-1.17759845170303	.891844472490105	0	0	0	0	10
LowThreshold	3	2	2	2	3	1	2	1	2	2	Neutral	Neutral	Neutral	Neutral	Neutral	Neutral	Sadness	Joy	Joy	Neutral	1	-.672717113829718	.727379702727509	.947026209412989	2	0	0	1	7
LowThreshold	2	2	2	2	2	2	2	2	2	2	Neutral	Joy	Joy	Joy	Neutral	Joy	Joy	Joy	Joy	Joy	1	-.334904388291066	.244327827984809	.542427231025687	8	0	0	0	2
LowThreshold	2	2	2	3	1	2	2	2	2	2	Anger	Joy	Sadness	Joy	Neutral	Sadness	Joy	Joy	Joy	Regret	1	-.718607648534998	-1.21442090188771	1.21135784027305	5	1	1	2	1
LowThreshold	2	2	2	2	2	2	2	2	4	0	Sadness	Sadness	Sadness	Joy	Sadness	Sadness	Sadness	Joy	Joy	Joy	1	-.756749991353762	.0474109062259473	1.04309647728739	4	0	0	6	0
LowThreshold	2	2	2	2	2	3	2	2	2	2	Joy	Sadness	Sadness	Joy	Sadness	Anger	Neutral	Joy	Joy	Sadness	1	-1.85925368600319	-.0466779807980887	-1.06115834159601	4	1	0	4	1
LowThreshold	3	3	2	2	4	2	2	3	0	0	Joy	Joy	Joy	Joy	Sadness	Joy	Joy	Joy	Joy	Sadness	1	-.469215155568022	.114535332419992	1.69595015564907	8	0	0	2	0
LowThreshold	2	2	2	2	2	2	2	3	1	3	Joy	Sadness	Sadness	Joy	Sadness	Sadness	Neutral	Joy	Joy	Neutral	1	-1.30273043188688	.583013040713224	.4084636683524	4	0	0	4	2
LowThreshold	2	2	2	2	2	2	2	3	3	1	Anger	Neutral	Neutral	Joy	Anger	Neutral	Anger	Joy	Joy	Anger	1	.918351239183851	-.33583467938423	-.337322578690586	3	4	0	0	3
LowThreshold	2	2	2	2	2	2	3	2	2	3	Neutral	Joy	Sadness	Neutral	Neutral	Neutral	Sadness	Joy	Joy	Sadness	1	-.436910500401659	.429829694670012	.406410731219003	3	0	0	3	4
LowThreshold	2	2	2	2	2	2	2	2	2	4	Sadness	Neutral	Sadness	Joy	Sadness	Sadness	Sadness	Sadness	Sadness	Sadness	1	-.685539358009184	-1.97629685846605	.256010787802093	1	0	0	8	1
LowThreshold	4	2	3	1	3	2	2	2	3	0	Sadness	Sadness	Sadness	Sadness	Regret	Sadness	Sadness	Joy	Joy		1	.391541662541473	.967621917746678	-.0906689550584385	2	0	1	6	0
LowThreshold	2	1	4	0	2	4	1	4	4	0	Joy	Neutral	Neutral	Joy	Joy	Joy	Neutral	Joy	Joy		1	-.267852296967063	.455076356150797	1.16958041146322	6	0	0	0	3
LowThreshold	2	3	4	2	3	2	2	2	2	0	Joy	Joy	Neutral	Joy	Neutral	Neutral	Neutral	Neutral	Joy		1	.185804434774083	2.17132719809858	-.318129692341381	4	0	0	0	5
LowThreshold	2	2	3	2	3	2	2	2	2	2	Joy	Neutral	Neutral	Joy	Neutral	Neutral	Regret	Joy	Joy	Neutral	1	-.138422283826279	.276087478679788	1.54502001699327	4	0	1	0	5
LowThreshold	4	4	3	3	4	1	3	0	0	0	Neutral	Neutral	Neutral	Joy	Neutral	Neutral	Joy	Joy	Neutral		1	-1.68827632176509	-.612617424790413	.555116837868555	3	0	0	0	6
LowThreshold	4	2	1	3	2	2	3	2	3	0	Neutral	Joy	Neutral	Joy	Sadness	Anger	Joy	Joy	Joy		1	-.343706487307143	.755660887027793	.700073362338947	5	1	0	1	2
LowThreshold	2	2	4	3	2	3	2	4	0	0	Joy	Neutral	Regret	Joy	Neutral	Neutral	Joy	Joy	Joy		1	-.15473274347688	.849231922602733	1.25399008122041	5	0	1	0	3
LowThreshold	2	3	2	2	3	1	2	2	3	2	Neutral	Neutral	Neutral	Neutral	Neutral	Neutral	Neutral	Neutral	Joy	Neutral	1	-1.63910010153655	.858168931790374	-.354700700374411	1	0	0	0	9
LowThreshold	2	3	4	1	2	2	3	4	1	0	Neutral	Joy	Neutral	Neutral	Neutral	Joy	Joy	Joy	Joy		1	.834716507267617	-1.2812126180158	.964031134792616	5	0	0	0	4
LowThreshold	2	2	1	3	1	4	3	2	4	0	Neutral	Neutral	Neutral	Joy	Neutral	Neutral	Anger	Neutral	Joy		1	-.390407366819689	-.5827035471446	1.85445666901943	2	1	0	0	6
LowThreshold	2	2	2	2	3	3	2	2	3	2	Joy	Neutral	Neutral	Joy	Neutral	Anger	Neutral	Joy	Joy	Neutral	1	-.16469432891293	.4722046035678	.207196700457134	4	1	0	0	5
LowThreshold	2	3	2	3	3	2	4	2	2	0	Anger	Neutral	Neutral	Joy	Neutral	Sadness	Neutral	Joy	Joy		1	-.312315286290987	.696745154329307	.852130794326059	3	1	0	1	4
LowThreshold	2	2	2	2	3	3	3	3	3	0	Joy	Neutral	Joy	Joy	Joy	Joy	Neutral	Joy	Joy		1	.427938627232016	1.51343411252704	.375472913298155	7	0	0	0	2
LowThreshold	2	2	3	4	2	2	1	2	3	2	Joy	Regret	Neutral	Joy	Neutral	Joy	Joy	Joy	Joy	Sadness	1	-1.25008586099367	1.38053312551678	.731657801288627	6	0	1	1	2
LowThreshold	2	2	2	2	2	2	3	4	4	0	Neutral	Neutral	Neutral	Neutral	Neutral	Neutral	Neutral	Neutral	Neutral		1	-1.07106115309322	1.98411589486749	1.23974172184671	0	0	0	0	9
LowThreshold	1	2	3	3	2	3	2	4	3	0	Joy	Joy	Joy	Joy	Joy	Joy	Joy	Joy	Joy		1	-2.00243687623552	-.206150672273648	.328331884541492	9	0	0	0	0
LowThreshold	2	3	2	4	4	2	2	1	1	2	Neutral	Neutral	Neutral	Neutral	Neutral	Neutral	Joy	Joy	Joy	Joy	1	3.66792285852826	1.11524305775544	1.24754134269947	4	0	0	0	6
LowThreshold	1	2	2	1	4	4	3	3	3	0	Joy	Joy	Joy	Joy	Sadness	Sadness	Neutral	Joy	Joy		1	-.299510914508394	-.208855283782629	.375390387144741	6	0	0	2	1
LowThreshold	2	2	3	2	3	2	2	4	1	2	Neutral	Neutral	Neutral	Joy	Anger	Joy	Neutral	Neutral	Neutral	Neutral	1	-.722868119516954	.402101091967051	.743192090759573	2	1	0	0	7
LowThreshold	1	2	3	2	4	2	3	3	4	0	Joy	Joy	Neutral	Joy	Neutral	Neutral	Neutral	Joy	Joy		1	-.35189649221548	.512098090067658	1.19598653869853	5	0	0	0	4
LowThreshold	4	2	4	3	3	0	4	1	3	0	Neutral	Joy	Joy	Neutral	Neutral	Neutral	Sadness	Neutral	Joy		1	1.14000246416861	1.11426713179673	1.0456971555061	3	0	0	1	5
LowThreshold	4	4	1	2	3	4	2	2	2	0	Anger	Sadness	Neutral	Joy	Anger	Anger	Joy	Joy	Joy		1	-1.46793677007123	-.121441114898776	1.47622927122086	4	3	0	1	1
LowThreshold	2	3	3	2	3	3	3	3	3	0	Joy	Neutral	Joy	Joy	Joy	Joy	Joy	Joy	Joy		1	.207342096481751	1.06452111477467	.795427294081579	8	0	0	0	1
LowThreshold	2	3	2	1	3	3	2	2	3	4	Neutral	Neutral	Joy	Regret	Neutral	Neutral	Joy	Joy	Joy	Neutral	1	-.891338576601074	.977974101449664	1.9123079577342	4	0	1	0	5
LowThreshold	3	4	1	4	2	0	4	1	2	4	Neutral	Joy	Neutral	Neutral	Joy	Joy	Neutral	Joy	Neutral	Joy	1	1.79960758378931	.995213773961496	.454905387041905	5	0	0	0	5
LowThreshold	3	3	3	3	3	3	4	3	1	0	Neutral	Neutral	Neutral	Joy	Neutral	Neutral	Joy	Joy	Joy		1	-.929082109641458	.312176503683279	.947264671596698	4	0	0	0	5
LowThreshold	2	3	2	4	3	3	3	3	3	0	Neutral	Neutral	Neutral	Joy	Neutral	Neutral	Neutral	Neutral	Joy		1	-.721816924636109	.168585532249745	.62060681088972	2	0	0	0	7
LowThreshold	2	2	3	2	3	3	3	4	4	0	Neutral	Joy	Neutral	Neutral	Anger	Sadness	Anger	Joy	Joy		1	-.364460207252205	1.41045560152879	.32121983204409	3	2	0	1	3
LowThreshold	3	2	2	4	3	3	3	3	3	0	Joy	Joy	Joy	Joy	Joy	Joy	Joy	Joy	Joy		1	.765920736854909	.833797402187319	1.13760796488693	9	0	0	0	0
LowThreshold	2	2	4	3	2	4	4	2	4	0	Joy	Neutral	Neutral	Joy	Neutral	Neutral	Joy	Neutral	Joy		1	.829901365780102	-1.11097212032145	1.09766702299159	4	0	0	0	5
LowThreshold	2	2	1	4	3	4	4	4	4	0	Joy	Sadness	Neutral	Joy	Joy	Neutral	Joy	Joy	Joy		1	-.712930089408998	-1.02348869885699	1.13710798460352	6	0	0	1	2
LowThreshold	2	2	4	4	2	3	4	3	4	0	Joy	Joy	Anger	Joy	Neutral	Anger	Neutral	Joy	Joy		1	-.964125720459268	-.214670734797673	1.03202124097424	5	2	0	0	2
LowThreshold	4	4	3	0	3	3	3	4	4	0	Joy	Neutral	Neutral	Joy	Regret	Neutral	Neutral	Joy	Joy		1	-.271039460586156	.0571307159673584	.240178777574876	4	0	1	0	4
LowThreshold	0	2	4	4	4	4	4	4	4	0	Neutral	Neutral	Neutral	Neutral	Neutral	Neutral	Neutral	Neutral	Neutral		1	.584333279758194	.638372050597968	-.380236263907425	0	0	0	0	9
LowThreshold	3	4	2	4	3	4	4	4	3	0	Neutral	Sadness	Anger	Joy	Neutral	Sadness	Neutral	Regret	Joy		1	.856858461420255	-.0714378836627261	.82775025480171	2	1	1	2	3
LowThreshold	4	4	4	4	4	4	4	4	0	0	Neutral	Neutral	Neutral	Neutral	Neutral	Neutral	Neutral	Neutral			1	-.803940933716534	.4852323225274	.598434886404117	0	0	0	0	8
LowThreshold	4	4	4	4	4	4	4	4	0	0	Joy	Joy	Joy	Joy	Joy	Joy	Joy	Joy			1	.466127365251326	.964718759474162	1.63116821372379	8	0	0	0	0
LowThreshold	4	4	4	4	4	4	4	4	0	0	Joy	Joy	Joy	Joy	Joy	Joy	Joy	Joy			1	-1.10033857857434	.812469350605521	.83967421254733	8	0	0	0	0
LowThreshold	0	0	0	0	0	0	0	0	0	0	Neutral	Neutral	Neutral	Neutral	Neutral	Neutral	Neutral	Neutral	Neutral	Neutral	0	-.111196333960659	.764118735631885	-1.12403379716067	0	0	0	0	10
LowThreshold	2	2	2	0	2	3	1	0	0	0	Neutral	Neutral	Neutral	Regret	Neutral	Anger	Neutral	Regret	Regret	Neutral	0	-.395623095393985	-.315739350754699	-.719610325044521	0	1	3	0	6
LowThreshold	2	1	1	0	2	3	0	2	2	2	Neutral	Neutral	Neutral	Joy	Neutral	Neutral	Neutral	Joy	Joy	Neutral	0	.739738473626864	.341408949798065	-.22309624318512	3	0	0	0	7
LowThreshold	2	2	2	0	0	2	0	0	4	4	Joy	Neutral	Anger	Joy	Anger	Anger	Neutral	Neutral	Joy	Anger	0	1.43033009258279	-1.19680572619225	-.489897375219874	3	4	0	0	3
LowThreshold	2	2	2	4	2	2	4	0	0	0	Joy	Neutral	Neutral	Joy	Neutral	Neutral	Neutral	Joy	Joy	Sadness	0	.485909619854428	-1.84513367947916	2.02537366597097	4	0	0	1	5
LowThreshold	4	2	2	1	3	0	2	4	1	1	Joy	Neutral	Anger	Joy	Neutral	Neutral	Anger	Joy	Joy	Neutral	1	.714782005118248	-.198597366590149	.142192797207278	4	2	0	0	4
LowThreshold	2	3	3	4	3	3	0	0	1	1	Neutral	Joy	Neutral	Joy	Sadness	Anger	Neutral	Joy	Joy	Regret	1	.944071112883266	-.509834082802084	1.06722742334721	4	1	1	1	3
LowThreshold	3	4	3	4	3	1	2	3	2	0	Neutral	Neutral	Joy	Neutral	Neutral	Neutral	Neutral	Joy	Neutral		1	-.142809769711341	1.25278779450707	.191022357698238	2	0	0	0	7
Neutral	0	0	0	0	0	0	0	0	0	0	Neutral	Neutral	Neutral	Joy	Joy	Joy	Joy	Joy	Joy	Joy	0	-.598306962881024	2.44513850430027	-3.70008020399496	7	0	0	0	3
Neutral	1	1	1	0	0	0	0	0	0	0	Neutral	Neutral	Neutral	Joy	Neutral	Neutral	Neutral	Neutral	Neutral	Neutral	0	1.1414001629827	1.31265529737433	-.927127120283964	1	0	0	0	9
Neutral	2	2	2	0	0	0	0	0	0	0	Neutral	Neutral	Neutral	Neutral	Neutral	Neutral	Neutral	Neutral	Neutral	Neutral	0	-.360644485524618	.0450478930249883	-1.51634716196873	0	0	0	0	10
Neutral	0	0	1	1	1	0	0	0	0	4	Neutral	Neutral	Neutral	Joy	Neutral	Neutral	Neutral	Joy	Joy	Sadness	0	-.274878201300218	1.04225229506868	-1.82079255169442	3	0	0	1	6
Neutral	1	1	2	1	2	0	1	0	2	1	Neutral	Neutral	Joy	Joy	Neutral	Neutral	Neutral	Neutral	Joy	Neutral	0	-1.38427425765502	.178838555157523	-.147645882769187	3	0	0	0	7
Neutral	1	0	0	1	2	1	1	2	3	1	Neutral	Joy	Neutral	Neutral	Neutral	Neutral	Neutral	Neutral	Neutral	Neutral	0	-1.57676985241232	.936627258889308	-2.34106293117045	1	0	0	0	9
Neutral	2	0	3	2	1	1	0	1	1	2	Neutral	Neutral	Neutral	Joy	Neutral	Neutral	Neutral	Neutral	Neutral	Neutral	0	.694764556783647	.83834865381692	-.146973370651075	1	0	0	0	9
Neutral	1	2	2	3	1	0	1	0	2	1	Neutral	Sadness	Sadness	Joy	Neutral	Neutral	Neutral	Sadness	Joy	Neutral	0	-.219930572217237	-.107164309583125	-.311892264297895	2	0	0	3	5
Neutral	2	2	0	4	0	1	0	0	2	3	Anger	Anger	Anger	Joy	Neutral	Neutral	Neutral	Neutral	Joy	Anger	0	-.271607510548768	.0161575611731498	-.630220222755359	2	4	0	0	4
Neutral	2	1	3	1	2	1	2	1	0	1	Joy	Joy	Sadness	Joy	Regret	Joy	Joy	Neutral	Anger	Sadness	0	-.0451937073246236	-.362775504485952	-.180386678557835	5	1	1	2	1
Neutral	1	1	4	4	4	1	0	0	0	0	Neutral	Neutral	Joy	Joy	Neutral	Neutral	Neutral	Neutral	Neutral	Neutral	0	1.81591239442871	-1.53646888783187	1.72278102941649	2	0	0	0	8
Neutral	1	2	4	1	1	2	3	1	0	0	Joy	Joy	Sadness	Joy	Neutral	Sadness	Neutral	Joy	Joy	Sadness	0	-.58725238480263	-.0366609253194652	.489930882256875	5	0	0	3	2
Neutral	2	2	2	2	2	0	0	2	2	2	Joy	Joy	Joy	Joy	Anger	Neutral	Neutral	Joy	Joy	Sadness	0	1.66019145598202	-1.62863051433929	-1.01266299322561	6	1	0	1	2
Neutral	2	4	0	1	2	0	1	2	2	2	Sadness	Anger	Neutral	Joy	Joy	Neutral	Joy	Joy	Joy	Neutral	0	.370605085769491	-1.88295622545773	.0333365431867436	5	1	0	1	3
Neutral	2	2	2	0	2	2	2	2	2	0	Sadness	Anger	Neutral	Joy	Neutral	Neutral	Sadness	Joy	Joy	Sadness	0	1.23410158553831	-1.34793958265006	.303096014814372	3	1	0	3	3
Neutral	2	3	1	2	1	3	0	2	2	1	Neutral	Neutral	Neutral	Joy	Neutral	Neutral	Neutral	Neutral	Joy	Neutral	0	-1.28111965144437	.444639853438055	-.457643933578247	2	0	0	0	8
Neutral	2	2	2	2	2	0	1	2	2	2	Neutral	Neutral	Neutral	Neutral	Neutral	Joy	Neutral	Joy	Joy	Neutral	0	.9285173213413	-.603519718359853	-.330697068852411	3	0	0	0	7
Neutral	2	2	2	2	2	2	2	2	1	0	Neutral	Neutral	Neutral	Neutral	Neutral	Neutral	Neutral	Neutral	Neutral	Neutral	0	-.400055237618521	.0783051851853633	-1.15192904952371	0	0	0	0	10
Neutral	3	2	2	0	2	1	1	1	3	2	Neutral	Joy	Neutral	Neutral	Neutral	Neutral	Neutral	Neutral	Neutral	Neutral	0	-.597021609766976	-.0518572430079255	-1.0560130872482	1	0	0	0	9
Neutral	1	0	3	2	2	4	0	2	3	1	Joy	Joy	Sadness	Joy	Sadness	Sadness	Sadness	Sadness	Joy	Sadness	0	.224105926538968	-1.76453508615628	-2.27130553523206	4	0	0	6	0
Neutral	4	2	1	2	2	2	1	1	2	1	Neutral	Neutral	Neutral	Joy	Neutral	Neutral	Joy	Joy	Joy	Neutral	0	-.776071143585357	-.374675228736691	-1.65324121926826	4	0	0	0	6
Neutral	2	1	2	2	2	2	1	2	2	2	Regret	Joy	Regret	Joy	Neutral	Neutral	Neutral	Joy	Joy	Sadness	0	-.359049787225193	1.11713819526938	-.75856856798793	4	0	2	1	3
Neutral	3	1	4	0	2	1	0	4	3	0	Neutral	Neutral	Regret	Joy	Neutral	Neutral	Neutral	Neutral	Neutral	Neutral	0	.0730654659460249	-.760270043835878	-.29257588722842	1	0	1	0	8
Neutral	2	3	2	2	3	2	1	2	2	0	Neutral	Neutral	Sadness	Joy	Neutral	Neutral	Neutral	Joy	Joy	Neutral	0	-.219388574396962	.420380406786608	-.543509138804949	3	0	0	1	6
Neutral	0	2	2	2	2	3	2	2	2	2	Joy	Joy	Sadness	Joy	Sadness	Sadness	Joy	Joy	Joy	Sadness	0	.274879417077125	.224343382203169	.0344220599997528	6	0	0	4	0
Neutral	2	2	1	1	2	2	2	2	3	2	Neutral	Neutral	Sadness	Joy	Neutral	Neutral	Neutral	Joy	Joy	Anger	0	.779112241951118	-.663986555772471	-.356761235644785	3	1	0	1	5
Neutral	2	2	2	2	2	1	3	2	2	2	Joy	Anger	Neutral	Joy	Neutral	Neutral	Neutral	Neutral	Joy	Neutral	1	-.908670906281688	.952381910155254	-.00331784772076836	3	1	0	0	6
Neutral	2	2	3	3	3	2	2	2	1	0	Neutral	Sadness	Sadness	Joy	Anger	Neutral	Anger	Joy	Joy	Sadness	1	-.552870435526215	-1.37457721525225	-.296022616099425	3	2	0	3	2
Neutral	2	2	2	2	2	2	2	2	2	2	Joy	Sadness	Sadness	Joy	Sadness	Sadness	Neutral	Joy	Joy	Anger	1	.536426365617313	-.660179734901488	.050648564156646	4	1	0	4	1
Neutral	2	2	3	4	3	2	1	0	1	2	Joy	Joy	Joy	Joy	Neutral	Neutral	Neutral	Sadness	Neutral	Neutral	1	.0811136758798901	.414220078662082	-.299029478699103	4	0	0	1	5
Neutral	4	4	4	4	4	0	0	0	0	0	Neutral	Neutral	Anger	Joy	Sadness	Neutral	Neutral	Joy	Joy	Sadness	1	-.963830829589422	-.0492831924819475	.089751254826527	3	1	0	2	4
Neutral	2	2	2	2	2	2	2	2	2	2	Neutral	Neutral	Neutral	Neutral	Neutral	Neutral	Neutral	Neutral	Neutral	Neutral	1	-.908509047618772	-.382975662027296	.672722254427934	0	0	0	0	10
Neutral	0	0	4	0	4	0	4	2	4	2	Joy	Joy	Joy	Joy	Joy	Joy	Neutral	Neutral	Joy	Joy	1	-1.67332580384571	2.37304029917769	-.234683757381227	8	0	0	0	2
Neutral	2	2	2	2	2	2	2	2	2	2	Neutral	Neutral	Anger	Joy	Anger	Anger	Neutral	Joy	Joy	Anger	1	-.567265364187884	-.497882335307603	.471130900265363	3	4	0	0	3
Neutral	2	0	4	1	2	1	2	1	4	3	Joy	Neutral	Joy	Joy	Joy	Joy	Joy	Joy	Joy	Joy	1	-.252526207363283	1.20381704260064	.277719455473947	9	0	0	0	1
Neutral	2	2	2	2	2	2	2	2	2	2	Neutral	Neutral	Neutral	Neutral	Neutral	Neutral	Neutral	Neutral	Neutral	Neutral	1	-.386780499002071	-.0100587478696263	.0577021180907788	0	0	0	0	10
Neutral	4	4	4	4	4	0	0	0	0	0	Neutral	Neutral	Neutral	Neutral	Neutral	Neutral	Neutral	Neutral	Neutral	Neutral	1	-.608863505837359	-.463895301339214	-.483867747378212	0	0	0	0	10
Neutral	2	2	3	2	2	2	1	0	4	3	Neutral	Neutral	Regret	Joy	Neutral	Neutral	Neutral	Joy	Joy	Neutral	1	-.384043439037476	.823453276900814	-.276184003199753	3	0	1	0	6
Neutral	2	3	0	4	2	3	2	1	2	2	Joy	Joy	Regret	Joy	Sadness	Neutral	Joy	Joy	Joy	Anger	1	.132057873967259	1.35496754407582	.32346938203211	6	1	1	1	1
Neutral	2	3	2	2	3	2	2	2	2	2	Joy	Neutral	Neutral	Joy	Neutral	Neutral	Neutral	Neutral	Neutral	Neutral	1	.449631646221717	.548815827598944	-.364164281418146	2	0	0	0	8
Neutral	2	3	2	3	2	3	2	2	2	1	Neutral	Neutral	Sadness	Joy	Sadness	Joy	Neutral	Joy	Joy	Sadness	1	-.853272920918765	.524484802484808	-.158493838737228	4	0	0	3	3
Neutral	2	1	4	2	3	3	0	4	3	0	Joy	Neutral	Neutral	Joy	Anger	Anger	Anger	Joy	Joy		1	.562852408053194	-.580145552522745	.208263951305437	4	3	0	0	2
Neutral	2	3	2	3	3	2	2	1	2	2	Neutral	Joy	Neutral	Neutral	Neutral	Neutral	Neutral	Neutral	Neutral	Neutral	1	-1.92009990617799	.429006662137427	-1.31079380591944	1	0	0	0	9
Neutral	2	1	3	4	0	4	2	2	2	2	Neutral	Neutral	Neutral	Neutral	Neutral	Neutral	Neutral	Neutral	Neutral	Neutral	1	-.216485932141034	-.014875315872841	-.587345909722761	0	0	0	0	10
Neutral	2	2	2	3	2	4	3	2	2	0	Joy	Neutral	Neutral	Joy	Regret	Anger	Anger	Neutral	Joy		1	-.498099392483832	-.829967061588318	1.55871898167133	3	2	1	0	3
Neutral	2	2	2	2	2	2	3	3	2	2	Neutral	Joy	Neutral	Joy	Sadness	Neutral	Sadness	Joy	Joy	Sadness	1	.496920802351138	.202011606877303	-.484133940753596	4	0	0	3	3
Neutral	2	2	2	2	2	2	2	2	2	4	Neutral	Joy	Joy	Joy	Neutral	Neutral	Joy	Joy	Joy	Joy	1	-1.39042048696302	1.35130641502656	.0641924208091416	7	0	0	0	3
Neutral	4	4	0	2	4	0	0	0	4	4	Sadness	Regret	Neutral	Joy	Neutral	Neutral	Neutral	Neutral	Joy	Regret	1	-.888826162591666	-1.95767324630172	-.347961389988891	2	0	2	1	5
Neutral	2	2	3	2	3	2	3	2	3	0	Joy	Neutral	Anger	Joy	Sadness	Sadness	Sadness	Joy	Joy		1	-.426250237400426	.326467544125654	-.23174906467818	4	1	0	3	1
Neutral	4	4	4	0	0	2	2	2	2	2	Neutral	Sadness	Regret	Joy	Neutral	Joy	Neutral	Neutral	Joy	Joy	1	-.32900688873263	-1.74770025761317	-.0774063766086345	4	0	1	1	4
Neutral	4	3	2	1	0	1	2	2	3	4	Neutral	Neutral	Neutral	Neutral	Neutral	Neutral	Neutral	Joy	Joy	Sadness	1	1.06277528101979	-.316260539019376	.730907714393308	2	0	0	1	7
Neutral	3	1	2	3	3	2	3	2	3	0	Neutral	Neutral	Neutral	Joy	Neutral	Neutral	Neutral	Joy	Joy		1	-.176917418136542	.487189297128051	-.122428730839915	3	0	0	0	6
Neutral	1	2	3	2	2	3	2	3	2	2	Neutral	Joy	Joy	Joy	Neutral	Neutral	Neutral	Joy	Joy	Joy	1	-1.79117772715443	.783557295978752	.497208150434802	6	0	0	0	4
Neutral	2	3	2	2	2	3	2	2	2	3	Joy	Neutral	Neutral	Joy	Neutral	Joy	Joy	Joy	Joy	Joy	1	-.356806591103717	1.23774895453459	.399244922333984	7	0	0	0	3
Neutral	2	2	1	2	4	2	2	3	2	3	Sadness	Neutral	Neutral	Neutral	Neutral	Sadness	Joy	Joy	Joy	Sadness	1	-.345818632623014	-.506002779129916	.336770369738569	3	0	0	3	4
Neutral	3	1	0	2	2	3	2	3	3	4	Neutral	Neutral	Neutral	Neutral	Neutral	Neutral	Neutral	Neutral	Joy	Anger	1	-1.5451889704701	-1.10676384650895	-1.31728256963062	1	1	0	0	8
Neutral	2	3	3	1	4	3	1	2	1	3	Neutral	Joy	Joy	Joy	Neutral	Joy	Neutral	Joy	Joy	Neutral	1	.682591907531176	.572961435880787	.721083211134509	6	0	0	0	4
Neutral	4	4	2	2	3	2	3	1	3	0	Neutral	Sadness	Neutral	Neutral	Sadness	Neutral	Neutral	Neutral	Joy		1	-.316420675607164	-.428769834016311	.334828562024627	1	0	0	2	6
Neutral	2	3	4	1	2	3	4	3	2	0	Neutral	Joy	Neutral	Joy	Sadness	Neutral	Neutral	Joy	Joy		1	.105729886210833	1.84901516909598	-.362553068797757	4	0	0	1	4
Neutral	1	3	2	2	4	0	2	3	3	4	Neutral	Neutral	Neutral	Neutral	Neutral	Neutral	Neutral	Neutral	Neutral	Regret	1	-.223668789716268	-1.97493100351551	.45242126125059	0	0	1	0	9
Neutral	3	2	3	3	3	3	3	2	2	0	Anger	Joy	Joy	Joy	Joy	Anger	Anger	Sadness	Joy		1	1.46997911104633	1.16381962066489	-.257420000019183	5	3	0	1	0
Neutral	2	4	4	2	3	2	2	2	3	0	Joy	Sadness	Regret	Joy	Sadness	Sadness	Anger	Sadness	Joy		1	.539929459854822	.550625160839337	.552420219322396	3	1	1	4	0
Neutral	4	2	3	2	4	4	2	2	2	0	Joy	Joy	Neutral	Joy	Neutral	Neutral	Neutral	Joy	Joy		1	.472981933498037	.517290773731031	-.23656036306567	5	0	0	0	4
Neutral	2	4	4	2	3	4	4	0	2	0	Sadness	Neutral	Regret	Neutral	Joy	Joy	Sadness	Regret	Joy		1	-.700596285051525	.31314799152131	.307428458027484	3	0	2	2	2
Neutral	2	2	2	4	2	4	3	4	2	0	Joy	Neutral	Neutral	Joy	Neutral	Neutral	Neutral	Neutral	Joy		1	.126202788542174	-.859901972606154	.697264846943705	3	0	0	0	6
Neutral	2	2	2	2	2	2	3	3	3	4	Neutral	Neutral	Neutral	Neutral	Neutral	Neutral	Neutral	Neutral	Neutral	Neutral	1	-2.13055992262563	-.725894210693159	-.611354655487996	0	0	0	0	10
Neutral	4	0	3	0	4	4	3	4	3	0	Anger	Neutral	Sadness	Joy	Sadness	Regret	Anger	Joy	Joy		1	-.668346996964251	-2.33230100804636	-.260466397199918	3	2	1	2	1
Neutral	2	4	1	4	1	4	3	3	3	0	Joy	Anger	Sadness	Joy	Sadness	Joy	Regret	Joy	Neutral		1	.837523865958723	1.21221872823874	-1.01026459959721	4	1	1	2	1
Neutral	2	4	1	3	2	4	2	4	3	0	Neutral	Neutral	Neutral	Neutral	Neutral	Neutral	Neutral	Neutral	Neutral		1	-.0779435679931451	.45261235070344	.228750980931122	0	0	0	0	9
Neutral	2	2	3	4	3	2	4	3	2	0	Neutral	Neutral	Neutral	Joy	Neutral	Neutral	Neutral	Joy	Joy		1	.0260277445108749	.690329927308036	-.0333744557000111	3	0	0	0	6
Neutral	4	4	2	0	3	2	3	3	4	0	Joy	Sadness	Anger	Regret	Neutral	Neutral	Joy	Joy	Joy		1	.324325548071673	-.536322835238177	-.247885709280821	4	1	1	1	2
Neutral	4	2	2	3	4	4	2	3	2	0	Sadness	Sadness	Joy	Neutral	Neutral	Neutral	Neutral	Joy	Joy		1	1.34974787210015	1.801252924157	2.32546421565212	3	0	0	2	4
Neutral	3	3	3	4	3	3	4	2	2	0	Joy	Sadness	Sadness	Joy	Sadness	Anger	Sadness	Joy	Joy		1	-.291206514867411	-1.19056591204483	.568723359897346	4	1	0	4	0
Neutral	4	4	4	3	3	3	3	2	2	0	Anger	Neutral	Joy	Joy	Joy	Joy	Neutral	Joy	Joy		1	-.225463841738178	.660038148072721	.798832222776146	6	1	0	0	2
Neutral	2	3	3	3	4	3	4	3	3	0	Neutral	Joy	Joy	Joy	Neutral	Neutral	Neutral	Sadness	Neutral		1	2.32543575407279	1.29165895556711	-.285167916835864	3	0	0	1	5
Neutral	3	1	0	4	4	4	4	4	4	0	Joy	Neutral	Neutral	Joy	Joy	Joy	Joy	Joy	Joy		1	.820281212684936	.099220128603601	.205968539587688	7	0	0	0	2
Neutral	4	2	4	3	4	4	4	4	0	0	Neutral	Joy	Neutral	Joy	Neutral	Joy	Neutral	Joy			1	-2.51568777197231	-.0684028455212133	-2.58425219057313	4	0	0	0	4
Neutral	2	2	4	4	3	3	3	4	4	0	Sadness	Anger	Sadness	Joy	Anger	Neutral	Neutral	Joy	Joy		1	.529818531412313	-.216028862311466	.703386581279703	3	2	0	2	2
Neutral	2	4	2	4	3	4	4	4	2	0	Joy	Neutral	Neutral	Joy	Neutral	Sadness	Neutral	Joy	Joy		1	-.479027499766633	-.244866913601272	1.06908999247188	4	0	0	1	4
Neutral	4	4	4	1	4	4	2	3	4	0	Joy	Regret	Regret	Neutral	Regret	Anger	Regret	Neutral	Joy		1	.671121910204751	-2.74838229660636	.935426400364886	2	1	4	0	2
Neutral	4	4	4	4	3	3	3	3	3	0	Neutral	Joy	Joy	Joy	Neutral	Neutral	Joy	Joy	Joy		1	-.480292195162239	1.05033912088865	.875301925080531	6	0	0	0	3
Neutral	4	4	4	3	4	4	4	4	0	0	Joy	Joy	Anger	Joy	Joy	Joy	Joy	Joy			1	-1.39943229754414	1.88854896496998	1.14273938629128	7	1	0	0	0
Neutral	3	4	4	4	4	4	4	4	0	0	Neutral	Sadness	Sadness	Neutral	Neutral	Sadness	Neutral	Neutral			1	-.503427963665121	-1.29528767060539	.0804189411491371	0	0	0	3	5
Neutral	1	1	3	2	4	2	2	2	1	1	Neutral	Neutral	Neutral	Neutral	Neutral	Neutral	Neutral	Neutral	Neutral	Neutral	0	-.365606773467151	.10210684614386	-.46165166300843	0	0	0	0	10
Neutral	2	1	3	2	2	0	4	1	2	3	Joy	Neutral	Joy	Joy	Joy	Regret	Joy	Joy	Joy	Sadness	1	.852424178946034	.268445003819362	.0306785039600021	7	0	1	1	1
Neutral	2	2	2	2	2	2	2	2	2	2	Neutral	Neutral	Neutral	Joy	Neutral	Sadness	Neutral	Joy	Joy	Sadness	1	-.42048610073238	.195660807121257	.0351249473886949	3	0	0	2	5
Neutral	2	4	4	4	4	2	0	0	0	0	Neutral	Neutral	Neutral	Sadness	Neutral	Sadness	Neutral	Neutral	Neutral	Neutral	1	-.384436414175562	1.26374647054164	-1.26950584962124	0	0	0	2	8
Neutral	4	4	4	4	2	2	0	0	2	0	Neutral	Neutral	Anger	Neutral	Neutral	Neutral	Neutral	Joy	Joy		1	.467340665220174	-.970331612168722	-.406747460069365	2	1	0	0	6
Neutral	4	4	0	4	2	2	0	2	4	0	Sadness	Sadness	Sadness	Neutral	Neutral	Sadness	Anger	Joy	Joy		1	.469648050874411	-1.37306862221248	-.463929215112016	2	1	0	4	2
Neutral	2	4	0	3	4	2	1	4	2	0	Sadness	Neutral	Neutral	Joy	Sadness	Sadness	Neutral	Neutral	Joy		1	.608979803560702	-.641970373673474	-.257240863479791	2	0	0	3	4
Neutral	3	2	3	3	3	3	3	2	2	0	Regret	Neutral	Anger	Joy	Joy	Joy	Anger	Joy	Anger		1	1.35295765245885	.416489450467313	.266612350987439	4	3	1	0	1
Neutral	3	3	3	1	4	4	4	1	1	0	Neutral	Neutral	Anger	Joy	Regret	Regret	Neutral	Neutral	Neutral		1	-.298931510520029	.244378278876879	.383653423404133	1	1	2	0	5
Neutral	2	2	3	3	3	3	3	3	3	0	Neutral	Neutral	Neutral	Neutral	Neutral	Neutral	Neutral	Neutral	Neutral		1	.386064963262378	.149958644703044	-.519750669846002	0	0	0	0	9
Neutral	3	3	4	3	4	4	2	1	1	0	Neutral	Neutral	Neutral	Joy	Neutral	Regret	Neutral	Neutral	Joy		1	-1.77254505651072	-1.44681153830518	-1.02236958087531	2	0	1	0	6
Neutral	2	2	2	3	3	3	3	3	4	0	Neutral	Neutral	Neutral	Joy	Anger	Anger	Anger	Neutral	Joy		1	-.296296822643859	-1.16773764159827	.387945755312623	2	3	0	0	4
Neutral	3	2	3	4	3	3	1	3	3	0	Anger	Sadness	Regret	Joy	Sadness	Sadness	Sadness	Joy	Joy		1	1.38677605140381	.69591179105672	.153366447625955	3	1	1	4	0
